# Supplementary material for: Necroptosis as a Novel Facet of Mitotic Catastrophe
Source: Int J Mol Sci. 2022 Mar 29;23(7):3733. doi: 10.3390/ijms23073733 (PMC8998610; doi:10.3390/ijms23073733)
Supplement: Supplementary file 1 [file ijms-23-03733-s001.zip]

Archive with 1 entries (1 files):
- ijms-1591295-supplementary.pdf
